# Supplementary material for: Sleep improves accuracy, but not speed, of generalized motor learning in young and older adults and in individuals with Parkinson’s disease
Source: Front Behav Neurosci. 2024 Sep 26;18:1466696. doi: 10.3389/fnbeh.2024.1466696 (PMC11464313; doi:10.3389/fnbeh.2024.1466696)
Supplement: Supplementary file 1 [file Data_Sheet_1.ZIP]

Archive with 4 entries (4 files):
- raw_data/arm A.xls
- raw_data/arm B.xls
- raw_data/control.xls
- raw_data/PD.xls
