# Supplementary material for: Sleep improves accuracy, but not speed, of generalized motor learning in young and older adults and in individuals with Parkinson’s disease
Source: Front Behav Neurosci. 2024 Sep 26;18:1466696. doi: 10.3389/fnbeh.2024.1466696 (PMC11464313; doi:10.3389/fnbeh.2024.1466696)
Supplement: Supplementary file 1 [file Data_Sheet_1.ZIP › raw_data/arm A.xls]

## Sheet: גיליון1
subject #				sessions 1										sessions 2									sessions 3
AA65	1.092	1.34902	1.12079	0.941199	1.13188	0.864332	1.09438	1.07349		1.13677	0.918483	1.86417	0.687404	0.855739	0.71404	1.13178	0.982009		0.819689	0.723595	0.712941	0.729646	0.653098	0.625705	0.86875	0.858121
AB78	1.93159	1.41791	1.56471	1.5673	0.85996	0.770047	1.46642	0.97327		1.15913	1.12532	1.07659	0.743007	0.678108	0.671468	0.715713	0.582387		0.886655	0.823721	0.935692	0.685821	0.958053	0.766227	0.755477	0.937144
AK26	2.30184	0.640948	0.821809	0.735441	0.86281	0.889394	0.710128	0.595556		0.742373	0.715626	0.754237	0.557788	0.598494	1.01389	0.6104	0.609803		0.676091	0.525678	0.52719	0.539056	0.635823	0.681233	0.54228	0.553675
AM79	0.956673	0.902567	1.0355	0.69199	0.644798	0.50067	0.719854	0.666701		0.652995	0.692249	0.603506	0.559453	0.502594	0.478535	0.502868	0.562572		0.445314	0.504841	0.508505	0.486717	0.563888	0.452086	0.467398	0.436736
DA09	1.59702	1.59996	1.33246	1.26479	1.59514	1.27011	0.909388	0.783987		1.43875	1.23184	0.901348	0.961589	0.976777	0.922689	0.775137	0.817811		0.862883	0.961879	0.996412	0.802069	0.932737	0.867607	0.922325	1.09983
DM47	1.42495	1.04601	0.809248	0.754824	0.755874	0.900446	0.772224	0.834033		0.728132	0.60259	0.634621	0.708601	0.63124	0.69581	0.648463	0.574658		0.722749	0.64713	0.554008	0.520066	0.56929	0.970914	0.826526	0.544498
DV69	1.12538	0.701775	0.609938	0.959574	0.620765	0.511438	0.55206	0.904038		0.90896	0.742451	0.595807	0.548704	0.569075	0.572462	0.529465	0.586685		0.737401	0.560732	0.526776	0.565638	0.551906	0.56727	0.574003	0.505381
ED69	1.05831	1.38816	1.1777	0.963682	1.06359	1.28424	1.01728	0.950988		1.73259	1.06852	0.928495	1.01024	0.945722	1.01032	1.19504	1.02652		1.01098	0.843378	1.10233	0.957047	0.689226	1.14096	1.09824	0.922843
GB29	0.757315	0.755734	0.581497	0.642472	0.449349	0.631197	1.04648	0.701654		0.97817	0.493651	0.52032	0.587466	0.560183	0.498473	0.849905	0.330006		0.470385	0.388264	0.320732	0.335192	0.394137	0.456416	0.470691	0.40478
GK60	1.86589	0.946487	0.972179	0.60036	0.700235	0.675023	0.53912	0.784248		0.631463	0.67225	0.554291	0.646981	0.527848	0.762111	0.528486	0.51918		0.533641	0.501705	0.456884	0.474615	0.460564	0.521736	0.499736	0.492216
HT39	0.770896	0.641124	0.557083	0.627496	0.573144	0.581187	0.616404	0.620603		0.611805	0.535883	0.534918	0.480524	0.622463	0.585669	0.517658	0.591078		0.530724	0.518432	0.51519	0.545121	0.460573	0.539072	0.514103	0.545164
KK84	1.01719	0.854153	0.990459	0.772167	0.798802	0.87678	0.554656	0.595296		1.00241	0.627499	0.632841	0.536275	0.81526	0.548189	0.527547	0.465611		1.00229	0.981419	0.836299	0.810937	0.799826	1.47506	0.84083	0.87216
LP49	0.913246	0.817121	1.30641	1.0863	0.930294	0.799464	0.705232	0.743712		0.847509	0.954192	1.07771	0.903276	0.602554	0.893185	0.880861	1.06182		0.763127	0.601294	1.05992	1.25265	0.96982	1.31723	0.82735	0.736501
LS40	1.67051	1.10246	1.10088	0.822005	0.957716	0.745902	0.852879	0.692332		2.05965	0.956268	0.981637	0.831902	0.965837	1.09419	0.910487	0.664974		0.826174	0.725789	0.599518	0.718708	0.896516	0.917374	0.731189	0.975661
MH10	1.37509	1.30391	1.09324	0.910143	1.25583	1.13176	1.227	1.30021		0.997596	1.04244	1.29601	0.871584	1.10076	1.23865	1.03406	1.04649		0.886625	1.26735	1.10151	1.12168	0.914861	0.985818	0.954563	1.08196
NL36	1.21957	1.1795	0.596182	1.10646	1.24462	1.08113	0.682954	1.10566		0.920487	0.726831	0.899263	1.24498	0.909315	0.926902	0.683519	0.836616		0.960462	0.921632	0.721649	0.859123	0.758244	0.729576	0.766777	0.647263
NS26	1.05451	0.828552	0.802242	0.731926	0.71682	0.768125	0.855468	0.854893		0.730635	0.617838	0.88238	0.595382	0.629206	0.731362	0.788226	0.662454		0.702175	0.569712	0.538005	0.64048	0.568322	0.811207	0.635366	0.590286
NW73	1.14219	0.875517	1.14466	1.10721	1.13183	0.891224	0.994411	0.846675		0.661793	0.787747	0.707913	0.75043	0.814701	0.744425	0.730268	0.976592		0.702748	0.576004	0.578707	0.66646	0.714958	0.68232	0.589709	0.712794
OA39	0.723685	0.802175	0.662133	0.629281	0.588152	0.615882	0.583985	0.866381		1.05281	0.894863	0.742564	0.965151	0.743734	0.658525	0.948176	0.86041		0.923151	0.921689	0.829524	0.952933	0.703889	0.806396	0.805826	0.684071
PL06	0.976483	1.06178	1.09373	1.15785	1.09584	1.18079	1.24042	0.926849		1.0473	0.89284	0.616337	1.0693	0.733154	1.14592	0.917031	0.705748		0.931823	1.50349	0.900536	0.964464	0.676896	1.01996	0.75676	0.583436
PL35	0.9382	0.646627	0.68288	0.729252	0.679144	0.814264	0.609933	0.641411		0.636556	0.609957	0.546646	0.442737	0.713818	0.53672	0.58241	0.609164		0.56532	0.629947	0.433566	0.578623	0.614264	0.557679	0.486122	0.499918
RD41	1.03087	0.747995	0.823042	0.712289	0.597012	0.897115	0.80489	0.889414		1.16315	0.685714	1.05463	0.871371	0.504944	0.67493	0.756109	0.647408		0.92253	0.632115	0.537789	0.583072	0.540172	0.595475	0.623625	0.633669
RF58	0.895085	0.852727	0.996636	0.915947	0.884069	0.911887	1.05611	0.983616		1.11638	1.00993	0.929334	0.867472	0.747699	0.74959	0.968384	0.676334		0.784928	0.875711	0.739924	0.664261	0.739653	0.77223	0.670414	0.656536
SA51	0.979193	1.1114	0.765699	1.01093	1.26134	0.726429	0.923283	1.25531		1.18397	0.725751	1.02255	0.838857	0.870814	0.896458	0.851163	0.916483		0.812521	0.670285	0.835849	0.728859	0.865061	0.866416	0.738856	0.688583
SZ23	2.83461	1.90474	0.787778	0.951599	0.95416	1.05872	1.14479	1.06007		1.75213	1.48331	1.05118	1.0117	0.987859	0.874551	0.877193	1.05048		0.666728	1.02743	0.97716	1.21099	0.845463	0.809517	3.97412	0.825181
VD50	1.05665	1.13872	0.764095	0.97214	0.69871	0.504836	0.613039	0.776584		1.14714	0.638102	0.505824	0.741387	0.974632	0.66991	0.815644	0.811687		0.675092	0.535685	0.73834	0.596891	0.549853	0.615812	0.62111	0.616867
VT31	1.60617	1.67881	1.79845	2.00875	1.00226	1.91267	1.84043	0.805116		1.47681	0.97867	0.913663	0.727633	0.961571	0.81229	0.978193	0.66441		0.83258	0.753488	0.838427	1.25152	0.663311	0.61068	0.752559	0.686557
YK23	2.04761	1.20078	1.06253	1.19792	1.09676	1.06211	0.915557	1.02304		0.883185	0.98693	0.829069	0.877181	0.818219	0.999637	0.858942	1.08847		0.696656	0.839909	0.650536	0.732493	0.663899	0.766514	0.820526	0.841074
YN85	1.16294	1.31968	1.22069	0.906864	0.910109	0.94337	0.882334	0.777098		0.900144	0.869386	0.829658	0.753703	0.676479	0.916875	0.890993	0.797449		1.13308	0.823779	1.00505	0.902313	0.710359	0.696543	0.932015	0.808867
YY53	0.804982	0.728104	1.54477	0.879123	0.921506	0.909662	0.905579	1.23948		0.617421	0.908203	0.653089	0.77089	1.09584	1.14309	0.622346	0.880099		0.746575	0.645164	0.681173	0.59117	0.526213	0.682943	0.645664	0.464638

## Sheet: גיליון2
subject #				sessions 1										sessions 2									sessions 3
AA65	4	2.8	4.8	4.4	4.4	4.4	4.8	4.8		3.8	4.2	3.6	5	5	5	4.2	4.6		5	5	5	5	5	5	5	5
AB78	5	5	5	3.6	5	5	4.8	5		4.6	5	4.4	5	5	5	5	5		5	5	5	5	4.6	5	5	4.6
AK26	5	5	5	5	5	5	5	5		5	5	5	5	5	4.8	5	5		5	5	5	5	5	5	5	5
AM79	5	5	5	4.6	5	5	5	4.6		5	5	5	5	5	4.6	5	4.6		5	5	5	5	5	5	5	5
DA09	4.8	3.8	5	5	4.4	4.2	5	5		4	3	4.8	4.4	5	4.8	4.6	4.6		5	5	5	5	5	5	5	5
DM47	4.8	5	5	4.8	5	5	5	5		5	5	5	5	5	5	5	5		4.6	5	5	5	5	4.8	4.6	5
DV69	5	4.2	5	4.8	4.8	5	5	4.8		4.6	4.6	4.8	5	5	5	3	4.8		4.8	5	4.8	5	5	5	5	5
ED69	5	4.2	5	5	5	4.6	4.6	5		4.6	4.6	5	5	5	5	5	4.6		4.8	5	5	5	5	5	5	5
GB29	5	4.4	5	5	5	5	4.8	5		4.8	5	5	5	5	5	4.4	5		5	5	5	5	5	5	5	5
GK60	4.2	5	3.8	5	5	5	5	4.8		5	4.6	5	5	5	4.8	5	5		5	5	5	5	5	5	5	5
HT39	4.8	5	4.8	5	5	5	5	5		4.8	5	5	5	5	5	5	5		5	5	5	5	5	5	5	5
KK84	4.6	5	4.6	5	5	5	4.8	4.4		5	5	5	5	4	5	5	5		5	5	5	5	5	5	5	5
LP49	5	5	4.6	5	4.8	5	5	4.4		5	4.8	5	4.6	5	4.8	4.6	4		4.8	5	4.4	5	5	4.4	4.6	5
LS40	4.2	5	5	5	5	5	5	5		4.8	5	5	5	4.8	4.8	4.6	5		4.8	5	5	5	5	5	5	4.8
MH10	4.6	4.2	5	5	5	4.2	5	4.4		4.4	4.8	4.8	5	4.8	5	5	5		5	4.4	4.6	4.6	5	5	5	4.8
NL36	4.2	3	4.2	4.2	3	3.8	5	3		4.4	4	4.8	3.4	4.6	4.8	4.8	4.8		5	5	5	5	5	5	4.6	5
NS26	4.4	4.8	5	5	5	5	4.4	4.8		5	5	4.4	5	5	5	4.6	4.8		4.6	5	5	5	5	4.8	4.6	5
NW73	4.4	5	5	5	4.8	5	4.8	5		5	5	5	5	5	5	5	4.8		5	5	4.6	5	5	4.2	5	4.6
OA39	5	4.4	5	4.2	5	5	4.6	5		5	4.8	5	4.6	5	5	4.2	5		5	5	4.6	5	5	5	5	5
PL06	5	5	5	5	5	4.6	5	4.6		4.8	5	5	5	5	5	5	4.8		5	5	5	4.6	5	4.8	5	5
PL35	5	5	5	5	5	4.6	5	4.8		5	5	5	4.4	4.6	5	5	4.8		5	5	4.8	5	5	5	5	5
RD41	3.8	5	4.2	4.6	5	4.6	5	4.8		4.8	4.8	4.4	4.2	4	4.6	4.4	4.6		5	5	5	5	5	5	5	4.8
RF58	4.2	5	5	5	5	4.8	4.2	3.8		4.6	5	5	5	5	5	3.8	5		5	3	5	5	5	4.8	5	5
SA51	3.8	3.2	4.4	4.2	3.4	3.8	4	3.4		4	4.2	4.2	4.8	4	5	5	5		5	5	5	5	5	5	4.8	5
SZ23	3.4	5	5	5	5	4.8	5	5		4	5	4.8	5	5	5	5	4.8		5	5	4.8	4.8	5	5	4.8	4.6
VD50	4.8	3.2	4.8	3.8	5	5	5	4.4		3.8	3.4	4	3.2	4	4.6	4.6	4.4		5	5	5	5	5	5	5	5
VT31	4.8	5	5	5	5	4.8	5	5		4.4	5	5	4.8	5	4.6	3.4	4.4		4.8	5	5	4.8	5	5	5	5
YK23	4.8	5	5	4.8	5	5	4.8	5		5	5	5	5	5	5	5	4.8		5	5	5	5	5	5	4.8	5
YN85	5	4.8	5	5	5	4.8	5	5		5	4.2	4.2	4.8	5	4.6	4.8	4.8		4.6	5	4.4	4.8	5	5	5	5
YY53	4	4.8	5	5	5	5	5	4.8		5	5	5	5	3.6	5	5	4.8		5	5	5	5	5	5	5	4.8
