# Supplementary material for: Sleep improves accuracy, but not speed, of generalized motor learning in young and older adults and in individuals with Parkinson’s disease
Source: Front Behav Neurosci. 2024 Sep 26;18:1466696. doi: 10.3389/fnbeh.2024.1466696 (PMC11464313; doi:10.3389/fnbeh.2024.1466696)
Supplement: Supplementary file 1 [file Data_Sheet_1.ZIP › raw_data/arm B.xls]

## Sheet: גיליון1
subject #				sessions 1										sessions 2									sessions 3
AD60	2.20823	0.802366	0.660998	1.01684	0.902251	0.935011	0.784056	1.2414		1.00831	0.853249	1.06935	0.973753	1.17208	1.4045	0.874945	1.02566		0.932566	1.08938	1.09496	0.877121	0.967847	1.01958	0.996235	1.02242
AG99	0.754728	1.26874	0.690919	0.778802	0.764852	1.00465	0.838204	0.625006		0.562564	0.498553	0.51261	0.626814	0.730909	0.562153	0.641237	0.490423		0.607944	0.493128	0.531191	0.459966	0.470578	0.484632	0.442966	0.465358
AK20	0.741708	0.842147	1.14773	0.875608	0.625767	0.599058	0.584412	0.826		0.590458	0.675513	0.805383	0.934607	0.707459	0.931203	0.747355	0.640156		0.733411	0.856962	0.689468	0.515605	0.535722	0.641995	0.555662	0.538981
AK41	1.34544	1.08007	1.20654	1.38809	0.994069	1.33263	1.12063	0.818159		0.926508	0.74288	0.760958	0.835511	0.824747	0.917488	1.05896	0.977212		1.04839	1.00839	0.797037	0.658045	0.870743	0.661397	0.767555	0.800133
AM97	1.07162	1.06711	0.55244	0.703425	0.90134	0.671706	0.71995	0.744478		0.469001	0.688595	0.98233	0.849051	0.513781	0.587572	0.735271	0.666985		0.425728	0.668332	0.662068	0.419124	0.555995	0.515835	0.454007	0.478527
AN19	1.23034	1.04865	1.18596	1.302	1.01079	0.717639	0.696206	0.788669		0.845609	1.05676	0.958385	1.15773	0.896501	0.776291	0.979438	0.79303		1.30108	1.15131	0.605689	0.9993	0.977595	0.85724	0.892692	0.877262
AR10	1.52559	1.7075	1.92144	1.37675	1.47439	1.37407	1.36484	1.38778		1.10221	0.987328	1.32667	1.27681	1.16814	1.18455	1.01785	1.06581		1.05637	0.96658	0.933884	1.17763	0.903798	1.00615	1.08715	0.92414
BS11	0.636496	0.594859	0.795333	0.781828	0.647417	0.609407	0.57427	0.527494		1.05073	1.07003	0.948405	0.823245	0.937064	0.810593	0.798663	0.653669		0.584181	0.59555	0.65928	0.535939	0.651143	0.664515	0.514729	0.525946
DG02	1.63539	0.863388	0.806428	0.963346	0.947321	0.918218	0.770686	0.699355		0.75155	1.00329	0.964364	0.670894	0.678994	1.15323	0.814567	0.778718		0.784296	0.62619	0.524352	0.646602	0.551545	0.630886	0.716812	0.756018
EF19	0.676792	0.804301	0.672968	0.764042	0.821871	0.605107	0.570878	0.707559		0.536281	0.665285	0.669683	0.570568	0.62554	0.614086	0.544089	0.658136		0.45717	0.55602	0.630037	0.506311	0.487949	0.625174	0.468496	0.636204
GK13	1.19544	0.654961	0.619401	0.556704	0.59121	0.667944	0.596482	0.549679		0.609545	0.601709	0.530007	0.52995	0.513413	0.496476	0.482899	0.479808		0.536151	0.522761	0.596671	0.507591	0.454624	0.483478	0.490042	0.436156
IS26	0.967057	1.06298	0.987673	0.934377	1.04677	1.26722	2.4516	1.63039		1.24707	1.24934	0.720214	0.916959	1.03505	1.06322	0.981865	1.07727		1.15881	0.88144	0.913313	0.708937	0.965031	0.705972	0.940903	0.785119
KL33	0.921506	1.13234	1.03159	0.697125	0.95492	0.839883	0.683949	0.812207		0.739359	0.826724	0.648921	0.671092	0.700945	0.654355	0.602564	0.595297		0.61994	0.860745	0.601592	0.665556	0.80344	0.68888	0.70413	0.738894
LA21	1.3756	0.964176	0.962124	1.07199	0.93691	0.978601	1.07613	0.903059		0.755569	1.00684	0.751914	0.657371	0.620131	0.59106	1.02984	0.663529		0.897298	0.735111	0.798614	0.700871	0.700593	0.558988	0.734403	0.632507
LG58	1.07129	1.35113	0.847194	0.730929	0.824317	0.746688	0.780515	0.916983		0.846186	0.731934	0.657086	0.715616	0.694989	0.662857	0.668616	0.749589		0.655656	0.698544	0.796029	0.552461	0.660907	0.595662	0.719328	0.593555
LV03	0.958995	1.25034	0.778217	0.970582	0.799854	0.756811	1.07985	0.68331		0.775796	0.873126	0.710652	0.770524	0.831242	0.843864	0.776565	0.642269		0.641917	0.68205	0.651269	0.799906	0.610068	0.727551	0.755899	0.700547
MP39	1.13357	0.944303	0.770174	1.05773	0.931949	0.978618	0.87048	0.835344		0.917862	0.819992	0.938261	0.795242	0.644516	0.942129	0.591629	0.759615		0.824807	0.728664	0.71985	0.616548	0.624673	0.699256	1.12223	0.668737
MR72	2.62111	2.34098	2.26759	2.22559	2.83851	1.81378	2.03949	2.12807		1.0471	1.2214	0.972539	1.36812	1.5094	1.36567	1.43204	1.48338		1.25936	1.6346	1.193	1.75709	1.25543	1.41878	1.35003	1.87076
NA16	0.573848	0.6094	0.577645	0.589974	0.705435	0.576561	0.663087	0.95307		0.691331	0.554489	0.481205	0.542535	0.545222	0.717972	0.547708	0.556475		3.16329	0.646336	0.501455	0.552205	0.604693	0.509122	0.521834	0.489946
NF87	0.668581	0.763731	0.967797	0.828454	1.02776	0.625737	0.842477	0.793981		0.642362	0.942763	0.704563	0.574601	0.659474	0.612564	0.695835	0.684598		0.834637	0.716568	0.530149	0.966826	0.900728	0.560256	0.617037	0.692277
NK12	1.08558	1.01484	1.0123	0.862377	0.793772	0.763795	0.932965	0.700329		0.684813	0.851073	0.887047	0.857192	0.775216	0.783633	0.638626	0.747846		0.568751	0.573984	0.547336	0.672383	0.482066	0.925841	0.802926	0.574248
RD59	0.663783	0.910495	0.649563	1.08573	0.992098	0.938003	0.67954	0.718845		0.778996	0.80556	0.679122	0.628273	0.69579	0.680233	0.729692	0.977027		0.700621	0.821878	0.744879	0.715753	0.679751	0.647798	0.740983	0.715985
SP75	0.917026	1.30642	0.801536	0.779671	0.723078	0.501732	0.604968	0.480297		0.625669	0.507482	0.718383	0.519651	0.559801	0.569055	0.601512	0.46279		0.354401	0.473618	0.396763	0.377158	0.469491	0.475167	0.426326	0.449986
SR64	1.36868	1.53195	0.916453	0.866175	0.818985	0.91389	0.904789	1.05204		0.717039	0.996292	0.921461	0.95822	0.929323	1.12491	1.06727	0.874092		1.0686	0.858685	1.1275	0.947212	0.939774	0.956828	1.06255	0.832026
YA70	1.15807	0.971919	0.752808	1.36355	1.21513	0.913046	0.670503	0.789381		0.68992	0.79844	0.670383	0.730244	0.752101	0.615851	1.04784	0.56389		0.543582	0.62333	0.57454	0.772504	0.790665	0.883647	0.672293	0.817753
YB98	0.974948	0.625938	0.756772	0.634761	0.61101	0.572924	0.650946	0.567952		0.713716	0.68557	0.705583	0.566935	0.669466	0.618956	0.64631	0.620292		0.591785	0.72821	0.570352	0.552975	0.720863	0.570212	0.618942	0.49504
YG33	1.47847	0.892149	1.44989	0.981402	0.943485	0.993209	0.796438	0.826134		0.799826	0.941062	0.901085	0.635796	0.57885	1.11194	0.603768	0.881469		0.600713	0.825058	0.51973	0.514072	0.65233	0.575261	0.567727	0.541458
YH00	0.86736	0.944155	0.912886	0.786245	0.79246	0.983227	0.885203	0.940352		0.648049	0.703159	0.837403	0.933148	0.650546	0.851541	0.733648	0.611793		0.705953	0.622268	0.795344	0.672248	0.634987	0.627055	0.569674	0.652074
YH54	1.13357	0.944303	0.770174	1.05773	0.931949	0.978618	0.87048	0.835344		0.917862	0.819992	0.938261	0.795242	0.644516	0.942129	0.591629	0.759615		0.824807	0.728664	0.71985	0.616548	0.624673	0.699256	1.12223	0.668737
ZB63	0.720909	0.843053	0.759349	0.869016	0.547196	0.622064	0.84364	0.715159		0.5798	0.576362	0.729318	0.665906	0.679932	0.566043	0.595518	0.767364		0.885904	0.513223	0.681894	0.55669	0.610232	0.556869	0.569379	0.674183

## Sheet: גיליון2
subject #				sessions 1										sessions 2									sessions 3
AD60	4	4.4	4.6	4.8	4.8	4.6	5	4.2		5	5	4.8	5	4.8	4.8	5	4.8		4.4	4.8	5	5	5	5	5	5
AG99	4.8	4.6	5	4.6	5	5	4.6	4.8		5	5	4.8	4.8	4.8	5	4.6	5		5	5	4.8	4.6	5	4.8	5	5
AK20	4.8	5	4.6	4.6	5	5	5	4.8		5	5	4.8	5	5	5	5	5		5	5	5	5	5	5	5	5
AK41	5	5	4.2	4.8	5	4.8	5	5		5	5	4.6	4.8	4.8	4.8	4.8	4.8		5	4.8	5	5	4.2	5	4.6	5
AM97	4.6	5	5	5	5	4.8	4.6	4.8		5	4.8	4.8	4.8	5	5	5	5		5	5	4.6	5	4.8	5	5	5
AN19	4.6	5	4	4.6	5	5	5	5		5	4.6	3.8	4.4	5	5	4	5		4.8	4.8	5	5	4.6	5	5	5
AR10	4.6	4.6	4.6	4.6	5	5	4.6	5		5	5	4.6	4.6	4.8	5	5	5		3.6	4.4	5	4	3.8	5	5	5
BS11	5	5	5	4.8	5	5	5	5		5	5	5	5	5	5	5	5		5	5	5	5	5	5	5	5
DG02	4.2	5	4.6	5	5	5	5	5		5	5	5	5	5	4.8	5	5		5	5	5	5	5	5	4.8	5
EF19	5	4.8	5	4.6	4.2	5	4.6	4.6		5	3.8	5	4.8	4.8	4.8	5	3.4		5	4.2	4	5	5	4.4	5	3.6
GK13	4.6	4.8	4.8	5	5	5	5	5		5	5	5	5	5	5	5	5		5	5	4.4	5	5	5	5	5
IS26	4.6	5	5	5	4.8	4	5	4.8		5	4.8	5	5	5	5	5	4.8		4.8	5	5	5	4.8	5	4.4	5
KL33	4.8	4.6	5	5	5	5	5	5		5	5	5	4.8	5	5	5	5		4.8	5	5	5	5	5	5	5
LA21	5	5	5	5	5	4.8	4.8	5		5	4.6	4.6	5	5	5	4.4	5		4.8	4.6	5	5	4.4	5	4.6	5
LG58	5	5	5	4.6	4.8	4.6	5	5		5	5	5	5	5	5	5	5		5	5	4.6	5	5	5	5	5
LV03	4	4.4	4.6	4.4	4	4.8	4	4.6		5	5	5	5	5	5	5	5		5	5	5	4.8	5	5	5	5
MP39	5	5	3.8	5	5	4.6	5	5		4.6	5	5	5	4	4.2	5	4.6		5	5	4.8	4.8	4.6	5	4.2	4.6
MR72	3.4	5	4.4	5	4.6	5	5	5		5	4.6	5	5	5	4.8	4.6	5		5	5	5	5	5	5	5	4.6
NA16	5	4.6	4.6	5	4.2	5	5	4.2		4	5	5	5	5	4.4	5	5		3.6	3.4	5	5	4.8	5	5	5
NF87	4.6	4.8	4.6	5	4	5	4.4	5		5	4.8	5	5	4.6	5	5	4.6		4.6	4.8	5	4.8	4.4	5	4	4.6
NK12	4.4	4	5	5	5	5	5	5		5	5	5	5	5	4	5	5		4.8	5	5	4.6	5	4.6	3.6	4.4
RD59	4.2	4.8	5	4.2	5	5	4.8	5		5	5	5	5	5	5	5	4.6		5	4.8	5	5	5	5	5	5
SP75	2	1.8	4.8	5	3.2	3.8	5	5		4	5	4.8	5	5	4.8	4.4	5		4.2	4.2	5	5	4.4	4.6	4.8	5
SR64	4	4.2	4.8	5	5	5	5	4.8		5	5	4.6	5	5	5	5	5		4.6	5	4.6	4.8	5	4.4	5	5
YA70	4.6	5	5	4.2	4.6	5	5	5		5	4.6	5	5	5	5	4.6	5		5	5	5	5	4.8	5	5	5
YB98	4.6	4.8	5	5	5	5	5	5		5	5	5	5	5	5	5	5		5	5	5	5	5	5	5	5
YG33	4.8	5	4.2	5	5	4.8	5	5		5	4	5	5	5	4.6	5	5		5	5	5	5	5	4.2	5	4.8
YH00	5	4.2	5	5	5	4.6	5	4		5	5	5	4.6	5	4.4	5	5		5	5	4.8	5	5	5	5	4.8
YH54	5	5	3.8	5	5	4.6	5	5		4.6	5	5	5	4	4.2	5	4.6		5	5	4.8	4.8	4.6	5	4.2	4.6
ZB63	5	5	5	4.8	5	5	4.2	5		5	5	4.8	5	5	5	5	4.8		5	5	5	5	5	5	5	4.6
