# Supplementary material for: Sleep improves accuracy, but not speed, of generalized motor learning in young and older adults and in individuals with Parkinson’s disease
Source: Front Behav Neurosci. 2024 Sep 26;18:1466696. doi: 10.3389/fnbeh.2024.1466696 (PMC11464313; doi:10.3389/fnbeh.2024.1466696)
Supplement: Supplementary file 1 [file Data_Sheet_1.ZIP › raw_data/control.xls]

## Sheet: גיליון1
subject #				pre-sleep										post-sleep
AD5_	1.98036	1.04374	1.11166	1.22381	1.15785	1.24722	1.05431	1.25855		1.01172	1.26857	1.16591	1.29723	0.842829	1.04005	1.43787	0.66843
AD7_	1.08168	1.05873	1.07533	1.05603	1.07933	0.760706	1.16553	1.04952		1.27193	1.08876	0.98418	0.852787	0.8354	0.78966	0.753982	0.885358
AI8_	2.30502	1.5702	1.40422	1.66284	1.48345	1.5982	1.39053	1.64346		2.94806	1.38324	1.17006	1.86882	1.69272	1.59145	1.91216	1.57414
AM1_	1.60886	1.68763	1.20995	1.3609	1.50555	1.76352	1.20322	1.43897		1.50999	2.11717	1.42997	1.59803	1.33545	1.13791	1.38928	1.46643
BP5_	0.672795	0.523804	0.708225	0.673935	0.650397	0.508348	0.494261	0.468253		0.712891	0.66881	0.504832	0.661116	0.683686	0.705374	0.679	0.67101
DC9_	1.81163	1.3712	1.46571	1.79469	1.61129	1.39761	1.0291	1.48031		1.52227	1.48197	1.46452	1.24367	1.25459	1.71265	1.00824	1.12048
IL7_	1.21812	1.33666	1.22957	1.23533	1.14218	1.0133	0.879771	1.04478		1.58667	1.20562	1.27102	1.26783	1.21416	1.05475	1.13968	0.982505
KS6_	1.24144	1.09495	1.04949	0.924805	1.19327	1.37528	1.12569	1.18177		1.69195	1.76543	1.05806	1.34506	0.997202	1.22359	1.56994	1.32753
LK4_	1.52842	1.09411	1.0463	1.12529	1.57772	1.21699	0.979755	1.39668		1.97026	0.959934	0.765708	1.09283	0.988931	0.788971	1.37403	0.879554
LL6_	1.48856	1.01783	1.0633	1.25885	1.03891	0.945627	1.20171	1.22549		0.927156	0.894389	0.763707	1.04429	0.987473	0.992509	0.857731	0.968068
MC4_	1.07639	1.68244	1.06273	1.0556	1.34474	1.16967	1.00005	1.44981		1.36656	1.32767	1.1253	1.9294	1.22453	1.13739	1.054	0.962653
MG1_	1.58302	1.41054	1.37775	1.47857	1.19912	1.24645	1.05174	1.4038		1.56111	1.10026	1.15752	1.05482	1.13944	1.49293	1.53505	1.84731
MK39	0.963124	1.0965	1.37639	1.44597	1.04779	1.53753	1.8323	1.09483		1.54449	1.47498	1.2293	2.60913	2.39954	1.91059	0.911096	1.01597
ML6_	1.86629	1.26283	1.60334	2.05696	1.4671	1.19441	1.62543	1.31578		1.42146	1.13533	1.31148	1.19702	1.49546	1.33046	1.2509	1.23506
MU6_	1.73331	1.20815	1.16654	1.01314	1.13463	0.986483	1.58533	1.27935		1.71096	1.62202	1.60865	1.72735	1.29936	1.26605	1.30257	1.0719
NS3_	1.7115	1.53019	2.3811	1.41738	1.58026	0.988669	1.32445	1.15589		1.38455	1.06925	0.952271	0.767042	0.858169	0.997066	0.852465	1.30539
ON3_	0.992519	0.828157	0.920412	0.747104	0.531728	0	0.891524	0.819434		0.58296	0.632903	0.553991	0.517359	0.486286	0.0722354	0.542925	0.486214
OS9_	2.14819	1.56945	1.87862	1.334	1.5223	1.95929	1.92463	1.90938		1.74009	1.56088	1.52621	1.36516	1.47254	1.40912	1.30178	1.09822
RA64	0.818762	0.876039	0.769778	1.11737	1.32009	0.823074	1.15055	0.82951		0.817242	0.670025	0.822356	0.729686	0.984654	0.60457	0.844062	0.798786
RS2_	1.01671	0.731797	0.74589	0.68947	0.693681	0.590767	0.809938	0.691181		0.924145	0.723927	0.781376	0.900218	0.716083	0.729554	0.702958	0.882779
SR50	1.88275	1.94275	1.73652	1.77419	1.88882	1.36423	1.44321	1.45932		1.60925	1.77432	1.93167	1.38019	1.35444	1.36067	1.63483	1.29019
TBN8	1.13213	1.8816	1.27423	1.291	1.03199	1.1147	1.11973	1.06202		1.35743	1.32667	1.20417	1.23518	1.0605	1.03163	1.03295	0.858918
VB10	1.58843	1.74809	1.30622	1.06781	1.3354	1.08483	1.72638	1.66006		1.28649	1.13555	1.06679	1.19264	1.03893	0.916665	0.996234	0.938939
YL02	1.01975	1.06569	0.924541	1.62915	1.51194	1.51575	1.14992	1.24859		2.069	1.81822	1.92983	1.2276	1.10962	1.36821	1.10248	1.01263

## Sheet: גיליון2
subject #				pre-sleep										post-sleep
AD5_	3	4.2	4.6	5	3.8	3.8	4.8	5		4.6	4.2	4	4.6	5	4.2	4	4.6
AD7_	5	4.4	5	4.8	4.4	4	4.4	4.4		4.8	4.6	4.8	4.6	4.8	5	4.8	4.8
AI8_	3.8	4.6	4.8	4.6	4.6	4.4	4.8	5		4.2	5	4.8	4.2	5	4.6	4.8	4.6
AM1_	4.8	4.8	5	3.6	4	4.4	5	4.6		5	5	5	3.6	3.8	4.4	5	5
BP5_	5	3.8	4.8	5	5	5	4.6	5		5	5	5	5	5	5	5	5
DC9_	3.6	5	5	4.2	4.8	4.8	4.4	4		5	4.8	4.6	5	4.6	4.4	5	5
IL7_	4.6	4.6	4.8	5	5	5	5	5		5	5	5	5	4.8	5	5	5
KS6_	4.8	5	5	4.6	5	5	5	5		4.6	4.8	5	4.6	5	4.8	5	4.8
LK4_	3.6	5	4.4	4.8	3.8	4.4	4.6	3.8		4.2	4.8	4.2	4.8	4.8	4.8	4.6	5
LL6_	3.8	5	4.6	5	5	4.6	4.8	4.8		5	5	5	5	5	4.8	5	5
MC4_	5	4	4.8	5	4	5	4.6	4		4.6	4.8	4.6	4.4	4.2	5	4.8	4.8
MG1_	4.2	3.6	4.6	4.2	4.8	4.2	4	4.6		5	4.6	5	4.4	4.6	4.4	4.2	3.6
MK39	4.6	4.4	3.2	4	4.8	4.8	4	4.6		4.6	4.2	4.4	4.6	4.6	4.6	4.6	4.8
ML6_	2.8	3.8	4.4	3.2	3.8	5	4.8	5		3.4	4.8	4.6	5	4.2	4.6	5	5
MU6_	4	4.6	4.8	4.8	4.6	5	4.6	5		4.6	5	4.8	5	5	4.6	4.8	5
NS3_	3.6	4.2	4.6	4.6	4.4	5	5	4.6		5	4.2	4.4	4.6	4.8	4.6	4.8	3.4
ON3_	5	5	5	4	3.66667	4.33333	5	4.33333		5	5	3.33333	5	3.6667	4.66667	5	5
OS9_	3.2	3.8	4.2	4.4	4.2	3.8	4	4.6		4.4	4.4	4.4	4.8	4.4	4.2	4.8	4.8
RA64	4	4.4	4.6	4.8	4.6	4.2	5	4.6		4.6	4.8	5	5	4.8	4.6	4.4	4.2
RS2_	4.4	4.6	5	5	5	5	5	4.4		4.8	5	5	5	4.8	4.6	5	4.8
SR50	2.8	3.4	4.4	4	4.2	3.6	3.6	3.8		4.4	3.6	4.2	4.4	4.2	4	4.4	4.2
TBN8	5	3	4.2	5	5	5	5	5		3.6	5	5	5	5	5	4.8	5
VB10	4.2	3	4.8	4.2	4.6	4.6	4	5		4.8	4.8	5	5	4.2	5	4.8	4.6
YL02	4.8	5	4	3.2	4.4	5	5	4.4		4.6	3.8	4.8	4.8	4.8	4.8	5	4.2
