# Supplementary material for: Sleep improves accuracy, but not speed, of generalized motor learning in young and older adults and in individuals with Parkinson’s disease
Source: Front Behav Neurosci. 2024 Sep 26;18:1466696. doi: 10.3389/fnbeh.2024.1466696 (PMC11464313; doi:10.3389/fnbeh.2024.1466696)
Supplement: Supplementary file 1 [file Data_Sheet_1.ZIP › raw_data/PD.xls]

## Sheet: גיליון1
subject #				pre-sleep										post-sleep
AA2_	1.58654	1.52552	1.50043	1.561	1.24345	1.50765	2.28334	1.48598		2.18252	2.30672	2.42652	2.75384	2.27426	2.83749	2.4659	2.27615
AC4_	1.05752	1.08254	0.916288	1.21245	1.06288	1.29353	1.17852	0.882637		0.929007	0.916134	1.06042	0.883079	0.958534	0.793039	0.872522	1.05092
AH67	0.813443	1.31522	0.670838	1.02986	0.98757	1.02187	0.819956	1.12423		0.875054	1.31309	1.19847	0.883004	0.92884	0.829212	0.838284	0.969131
AN1_	2.00081	1.91446	1.64961	2.10814	1.48643	1.65586	1.45918	1.63625		1.50801	1.53193	1.49259	1.24402	1.2311	1.3664	1.24304	1.40693
AP7_	2.1429	2.64789	1.86384	2.45722	2.19097	2.57596	2.59317	2.0763		2.37652	2.70212	2.43023	2.80158	2.79765	2.5863	2.51369	2.33631
AS98	2.99653	2.92283	1.6412	1.45248	1.89334	2.61425	2.36975	1.77147		2.74679	1.91817	2.31378	2.05015	2.57773	1.56747	2.44025	2.36957
BV9_	1.40857	1.05386	1.1563	1.03318	1.18782	1.34529	1.24256	1.17063		1.39193	1.61903	1.22202	1.22982	1.01169	1.16767	1.02499	1.07026
ED8_	1.39094	1.21634	0.847387	1.34319	0.872843	1.10397	1.05631	1.08309		1.26458	0.811601	1.33681	1.11819	0.946251	1.05851	1.21953	1.07032
HR67	1.07421	1.19346	1.14325	0.953777	1.15107	1.34041	1.01508	0.928962		0.957659	1.97435	1.32574	1.03449	1.02527	1.13654	1.14423	1.1661
HY1_	1.38239	1.46937	1.02065	1.32235	1.29087	1.13899	1.27863	1.5432		1.2972	1.17165	1.40939	1.64641	1.85526	1.58513	1.18474	1.97637
MM4_	1.0201	0.974355	0.966107	0.929845	0.803965	0.894697	0.897866	1.06142		1.43663	1.24864	1.07693	1.07936	1.09458	1.4859	1.00914	1.06293
NF1_	2.82052	2.43833	2.72491	1.97962	2.15089	2.00237	1.9216	1.87288		4.08151	2.01241	2.03881	1.66502	1.81958	1.78979	1.78675	1.79003
NR1_	1.29464	1.19719	1.12139	1.12485	1.28529	1.09594	1.10027	1.17361		1.2451	1.09271	1.33218	1.23023	1.17496	1.25692	1.10739	0.970281
RK4_	1.94416	1.4667	1.00866	1.38622	1.1979	1.45401	1.42195	1.5241		1.30239	1.43186	1.65664	0.780438	1.39151	1.17341	1.21275	1.86511
RT1_	1.25459	1.06634	1.20853	1.14852	1.22715	1.19518	1.27128	1.26559		1.15262	1.135	1.02081	0.825541	1.17702	1.34078	1.38745	1.22234
SB2_	3.66609	3.36769	4.31889	3.2128	2.99101	2.94715	3.25895	3.91204		3.76146	2.98369	3.54733	3.03521	2.60958	2.92514	2.98228	2.39236
TY0_	1.62016	2.07448	2.01227	1.80913	1.74828	1.82123	1.69397	1.30924		2.17126	1.58652	1.59649	1.46538	1.65201	1.35461	1.61639	1.62634
VH5_	1.53446	0.933413	0.886186	0.836392	1.06272	0.87467	0.696886	0.870771		0.872928	0.918567	1.18047	0.924744	0.794475	0.716729	0.789272	1.00409
VP2_	0.952066	0.979615	0.739331	0.908559	0.880368	0.877668	0.841785	0.894393		1.03422	0.86058	0.948471	0.843398	0.93045	0.834573	1.10629	0.931402
YAA0	0.797385	0.718196	0.823999	0.894562	0.953906	0.911825	0.955967	0.85704		1.32032	0.863578	1.00734	1.00859	1.05386	1.07859	1.01162	0.984511
YG2_	0.979606	0.829692	0.763404	0.922751	0.875778	0.998613	1.13596	1.03605		0.821178	0.839417	0.765029	1.06773	1.0501	0.923547	0.695548	0.988769
YG8_	1.26657	2.21241	0.99443	1.3961	2.28424	1.29396	1.19463	1.44575		1.88356	1.63889	1.40615	1.99041	1.59798	1.52114	1.35745	1.50335
YH8_	1.12383	1.05953	0.962016	0.911947	0.994774	0.916169	0.977557	0.944182		0.88335	0.991431	1.12833	0.802871	0.839085	0.819863	0.904083	1.11469
YR3_	2.47492	1.54232	2.06463	1.52096	1.48778	1.33484	1.22718	1.85602		1.56514	2.18001	2.75472	2.63737	1.83062	1.85115	2.42909	2.61279
YZ6_	1.68219	1.47002	1.39123	1.86983	1.30402	1.49154	1.3855	1.59783		2.22435	1.67501	1.20781	1.40132	1.8709	1.79064	1.79346	2.57373
ZZ0_	1.41514	2.24896	2.48466	2.27681	2.8162	2.21094	2.88741	2.88135		3.39023	4.55216	3.96104	3.67016	4.11269	4.25351	3.74792	4.64801

## Sheet: גיליון2
subject #				pre-sleep										post-sleep
AA2_	4.2	4.6	5	3.4	4.6	4.4	3	4.8		4	4	4.4	4.6	4.4	4	4	3.8
AC4_	4.6	3.8	5	4.2	4.6	4.4	4.6	5		5	4.2	4.6	4.6	4.4	5	5	4.8
AH67	4.4	4.2	4.6	4.8	4.8	4.4	5	5		4.6	4.4	4.6	5	5	5	4.6	4.6
AN1_	4.4	5	4.8	5	5	4.4	5	5		5	5	5	4.2	5	5	5	5
AP7_	4.4	4.8	5	4.8	3.6	4.6	4.4	4.8		4.8	3.8	3.8	4.8	4.6	4.6	3.8	5
AS98	4.4	2.8	4.6	4.8	4.2	4.8	4.4	5		3	4.6	3.8	3.8	4.2	4.8	4	4.4
BV9_	4.2	4.8	4.8	4.6	5	4.8	2.8	4.2		5	3.2	5	4.8	4.2	4.6	4.8	4.4
ED8_	5	4.8	4.6	4.8	3.8	4.2	4.2	5		4.4	5	4.4	4.6	4.6	4.8	4.6	5
HR67	5	5	5	5	5	4.6	5	5		5	4.2	4.8	5	4.6	5	5	5
HY1_	4.4	4.2	4.4	4.8	4.4	4.4	4.2	4.4		4.6	4.4	4.8	4.2	4.6	4.6	5	4.8
MM4_	3.4	5	4.6	4.8	5	5	5	4.8		4.8	4.6	5	5	4.6	4	5	4.8
NF1_	5	3.4	4.8	2.4	4	5	5	4		3.8	4.6	4.8	5	4.8	4.6	4.8	5
NR1_	4	4.8	4.8	4.4	3.8	5	4.6	4.2		4.4	3.6	4	4.6	5	4.6	4.4	4.4
RK4_	2.6	3.8	4.6	4.4	4.6	4.8	4.6	4.6		4.8	4.4	4.6	4.2	4.8	4.6	4.8	4.2
RT1_	4	5	4	4.6	5	4.8	4.2	4.4		4.6	4.8	5	4.8	4.4	4.6	4.4	5
SB2_	3.4	4.2	4.4	4.6	4.2	4	4.4	4		4.8	4	4	4.8	5	4.6	4.6	4.6
TY0_	4.4	4.4	4.6	4.2	5	4.6	4.6	5		4.8	5	4.8	5	4.8	4.6	5	5
VH5_	3	5	4.8	4.4	4.8	4.8	4.8	4.6		4.6	4.4	4.4	5	4.8	5	4.6	4.8
VP2_	4.4	5	5	4.4	4.8	5	4.8	4.2		4.8	5	4.8	5	4.2	5	4.8	5
YAA0	4.6	5	5	5	5	5	4.8	5		4.8	5	5	5	5	5	4.4	4.6
YG2_	5	5	4.2	4.6	4.4	4.8	4.8	4		5	5	4.8	4.2	4.4	4.8	4.8	4.8
YG8_	5	3.8	4.4	4.8	4.2	3.6	4.8	4.6		4.6	4.6	4.6	4.4	4.8	4.6	4.6	4
YH8_	5	5	5	5	4	4.6	4.2	4.6		5	4.8	3.6	4.8	4.8	5	5	4.6
YR3_	3.8	5	4.4	4.6	4.4	4.2	5	4.2		4.6	4.6	5	4	5	5	4.2	4.8
YZ6_	4.6	4.8	4.6	4.2	3.2	4.4	4	4.6		4.8	4.6	4.8	5	4.4	4.4	4.8	5
ZZ0_	1.8	4.2	4.4	4.2	4	4	4.4	3.6		4.2	4.2	4.2	3.8	4.6	4.2	4.2	4.6
